# Supplementary material for: Breath Volatile Organic Compounds in Surveillance of Gastric Cancer Patients following Radical Surgical Management
Source: Diagnostics (Basel). 2023 May 9;13(10):1670. doi: 10.3390/diagnostics13101670 (PMC10216977; doi:10.3390/diagnostics13101670)
Supplement: Supplementary file 1 [file diagnostics-13-01670-s001.zip]

Archive with 1 entries (1 files):
- diagnostics-2283810-supplementary.pdf
